# Supplementary material for: Synaptic mechanisms for associative learning in the cerebellar nuclei
Source: Nat Commun. 2023 Nov 20;14:7459. doi: 10.1038/s41467-023-43227-w (PMC10662440; doi:10.1038/s41467-023-43227-w)
Supplement: Supplementary file 8 — Source Data [file 41467_2023_43227_MOESM8_ESM.xlsx]

## Sheet: Figure 1
Figure 1	Panel c		Datapoints
		S1	0.00440858	0.00265476	0.00367336	0.00429285	0.00476072	0.00393424	0.00524838	0.00507629	0.00552675	0.00386033	0.00415535	0.00433362	0.00493998	0.00412901	0.0040957	0.00409052	0.00487761	0.00471244	0.00459337	0.00503972	0.00502183	0.00507952	0.00619368	0.00422212	0.00577355	0.0052949	0.00451827	0.00407189	0.00303377	0.00347581	0.00470592	0.00457872	0.00274404	0.00376015	0.00386633	0.00388957	0.00399648	0.00450133	0.00458419	0.00496943	0.00508441	0.00500162	0.00404396	0.00460831	0.00419108	0.0044749	0.00432035
		S2	0.000579676	0.00071909	7.21e-05	0.000397965	-0.000968843	0.000288528	-0.00152946	0.000777331	0.00113735	-0.00204007	0.00201493	0.00119124	0.00199454	0.00143565	0.00203351	0.00166	0.00202684	0.00110468	0.00315548	0.00158866	0.00174773	0.00170867	0.0028501	0.00244197	0.00160756	0.00254318	0.00303522	0.00166976	-0.000853149	0.00237644	0.00152654	0.00237059	0.0014909	0.00115391	3.34e-05	0.00169739	0.0029565	-0.000613971	0.00138917	0.00229577	0.00480342	0.00379697	0.00262957	0.00241299	0.00237272	0.00412865	0.00255312
		S4	0.00256475	0.00177612	0.00272945	0.00225956	0.00138343	0.00130388	0.00100925	0.00293177	0.00231555	0.00128561	0.00319178	0.00388783	0.00050557	0.000496431	0.00153281	0.00224897	0.00169691	0.0018104	0.00186759	0.0029703	0.00270835	0.000461428	0.00260566	0.00225283	0.00236646	0.00141291	0.00256894	0.00254669	0.00169751	0.00190688	0.00275001	0.00243295	0.00234453	0.00345124	0.00309943	0.00308032	0.0035188	0.00254893	0.00353328	0.00405223	0.0034561	0.00271256	0.00453372	0.00423762	0.00436754	0.00495854	0.00493678
		S6	0.00428876	0.00422951	0.00463111	0.00353154	0.00546366	0.00498538	0.00526678	0.00541337	0.00522366	0.00437452	0.00434401	0.00448134	0.00312061	0.00312201	0.00472642	0.00462385	0.00420423	0.00551377	0.00270698	0.00580857	0.00419506	0.00501698	0.00438366	0.00462028	0.00478171	0.00551012	0.00389914	0.00502063	0.00549313	0.00512377	0.00561702	0.00549082	0.00469285	0.00425119	0.00440759	0.00481022	0.00459167	0.00519955	0.00498428	0.00466449	0.00455692	0.00481421	0.00584482	0.00570433	0.00609083	0.00747266	0.00945546
		S8	0.00638944	0.00728441	0.006984	0.00656674	0.00727851	0.00759408	0.00780554	0.00731921	0.00651225	0.00682654	0.00687545	0.00714782	0.00611021	0.00514318	0.00473946	0.00728121	0.00553317	0.00534362	0.00491952	0.00585633	0.00605816	0.00789579	0.00801498	0.00822018	0.00827642	0.00811957	0.00757515	0.00704038	0.00703677	0.0077962	0.00745912	0.00691076	0.00671837	0.00734003	0.00804744	0.00833468	0.00864842	0.00893975	0.0101075	0.00944237	0.00949785	0.0118127	0.0111848	0.0123863	0.0137328	0.0160352	0.0157933
	Panel d		#	Mouse	%CR S1	%CR S2	%CR S3	%CR S4	%CR S5	%CR S6	%CR S7	%CR S8
		AIP fast	1	AF1	0	1	1	90	100	96	97	100
			2	AF2	0	0	1	73	67	91	86	94
			3	AG4	0	7	97	93	98	88	92	83
			4	AG5	2	0	98	97	99	97	99	100
			5	AG6	2	0	42	34	99	100	100	100
			6	AG7	1	2	69	99	98	99	98	98
		AIP slow	1	V1	0	0	87	71	84	99	100	99
			2	V2	6	33	98	99	96	90	100	99
			3	V3	2	14	91	95	100	88	100	100
			4	V4	1	8	29	92	97	100	96	100
			5	V5	17	83	91	94	97	100	100	100
			6	V6	5	4	15	98	99	94	97	100
	Panel e		#	Mouse	Onset S	Avg speed
		CTX slow	1	W1	3	0.0313873
			2	W2	4	0.0269773
			3	W3	5	0.0352226
			4	U2	5	0.0325738
			5	U3	4	0.0329545
			6	U4	6	0.0229163
			7	U5	5	0.0451769
		CTX fast	1	X1	2	0.179525
			2	X2	3	0.177087
			3	X4	2	0.182215
			4	X9	2	0.176843
			5	X10	3	0.173861
			6	X11	2	0.17305
			7	X12	1	0.178218
		AIP slow	1	V1	3	0.0135233
			2	V2	3	0.0262591
			3	V3	3	0.0105494
			4	V5	4	0.0364385
			5	V6	2	0.0154593
			6	V7	4	0.0332939
		AIP fast	1	AF1	4	0.178889
			2	AF2	4	0.180497
			3	AG4	3	0.182302
			4	AG5	3	0.182791
			5	AG6	3	0.18313
			6	AG7	3	0.186956
	Panel h		#	Mouse	%CR S1	%CR S2	%CR S3	%CR S4	%CR S5	%CR S6
		CNO	1	MC1075	15	68	100	97	98	95
			2	MC1078	54	79	74	87	83	100
			3	MC1166	47	68	96	87	100	100
			4	MC1427	22	89	94	99	100	99
			5	MC1421	18	98	87	100	99	100
		CTL	1	MC1076	6	99	98	97	93	98
			2	MC1074	3	60	67	84	84	65
			3	MC1077	27	91	95	100	100	100
			4	MC1079	7	89	88	94	100	100
			5	MC1171	19	75	90	97	97	97
			6	MC1174	22	82	99	100	99	98
			7	MC1371	8	77	98	98	98	94
	Panel i		#	Mouse	%CR S1	%CR S2	%CR S3	%CR S4	%CR S5	%CR S6	%CR S7	%CR S8
		CNO	1	P3	0	0	0	1	0	2	5	0
			2	MC537	0	41	65	59	78	71	90	89
			3	MC656	28	2	7	69	46	35	89	100
			4	MC862	1	52	50	56	92	100	98	97
			5	MC864	1	47	92	83	45	93	95	96
			6	MC1366	1	0	22	25	40	60	70	96
			7	MC1367	0	0	9	33	90	73	71	90
		CTL	1	MC539	11	93	94	96	99	100	NaN	NaN
			2	MC654	4	94	97	98	78	100	100	85
			3	MC865	17	93	99	87	93	99	99	99
			4	MC866	0	8	82	72.5	91	93	99	NaN
			5	MC1036	1	67	87	92	96	96	NaN	NaN
			6	MC1033	18	37	100	89	100	97	NaN	NaN
			7	MC1365	1	5	61	54	86	91	NaN	NaN
			8	MC1368	5	9	82	94	97	99	86	99
	Panel j		#	Mouse	%CR S1	%CR S2	%CR S3	%CR S4	%CR S5	%CR S6	%CR S7	%CR S8	%CR S9	%CR S10
		CNO	1	MC588	1	0	2	0	1	0	0	5	NaN	NaN
			2	MC385	5	0	0	6	0	0	37	91	NaN	NaN
			3	MC1381	0	0	1	0	0	0	0	0	NaN	NaN
			4	J12	0	0	0	1	0	1	1	0	NaN	NaN
			5	MC2014	0	0	13	0	58	24	74	95	NaN	NaN
			6	MC2017	0	1	5	13	15	5	25	0	NaN	NaN
			7	MC2027	2	0	0	2	0	6	1	4	NaN	NaN
			8	MC2606	0	1	1	9	6	7	4	28	47	65
			9	MC2604	0	0	0	0	18	67	86	98	90	90
		CTL	1	MC1024	8	0	5	78	53	97	97	88	NaN	NaN
			2	MC1377	0	1	33	89	74	94	93	93	NaN	NaN
			3	MC1080	0	4	0	0	11	77	90	83	NaN	NaN
			4	J11	1	0	0	4	14	64	78	55	NaN	NaN
			5	MC2015	2	0	3	0	0	16	67	74	NaN	NaN
			6	MC2597	91	2	3	9	2	53.75	38	60	80	65
			7	MC2596	2	4	5	33	12	36	75	94	92	94
[truncated: 495 more columns]

## Sheet: Figure 2
Figure 2	Panel c		Mouse	VGLUT1 (norm density)
		cond	1	107.32
			2	106.02
			3	102.57
			4	104.16
			5	118
			6	118.83
			7	126.36
			8	86.23
			9	99.62
			10	140.79
			11	111.71
		pseudo	1	96.94
			2	97.79
			3	105.27
			4	102.16
			5	99.59
			6	98.26
			7	84.44
			8	98.6
			9	95.77
			10	121.18
			11	98.52
			12	100.66
			13	100.82
	Panel d		Mouse	VGLUT2 (norm density)
		cond	1	89.26
			2	115.51
			3	72.57
			4	92.72
		pseudo	1	95.96
			2	91.8
			3	112.24
			4	102.89
			5	97.88
			6	99.23
	Panel e		Mouse	CR amp day 10 (%UR)	VGLUT1 density (norm density)
		cond (ipsi)	1	81	114.03
			2	88	108.16
			3	49	107.44
			4	68	89.91
			5	45	102.4
			6	113	137.89
			7	67	116.7
			8	35	93.4
			9	36	106.43
			10	40	95.82
			11	106	101.99
	Panel f		Mouse	CR amp day 10 (%UR)	VGLUT1 density (norm density)
		cond (contra)	1	81	121.98
			2	88	129.51
			3	49	145.28
			4	68	82.55
			5	45	96.85
			6	113	143.68
			7	67	106.72
			8	35	121.25
			9	36	105.62
			10	40	109.33
			11	106	106.32
	Panel i		Mouse	Varicosities (n/mm axon length)
		cond	1	70.24
			2	77.11
			3	88.36
		pseudo	1	47.13
			2	51.43
			3	55.48
	Panel k	cond	MFT size (um2)	9.95	10.85	10.95	11.83	12.06	12.57	12.7	12.8	13.14	13.39	13.6	13.86	13.96	13.98	14.83	15.01	15.19	15.22	15.45	15.55	15.66	15.68	15.84	15.86	16.17	16.48	16.61	16.68	16.68	16.71	17.07	17.12	17.2	17.4	17.4	17.43	17.56	17.69	17.71	17.71	17.76	17.76	17.99	18.05	18.2	18.25
			Frequency (%)	0.00163132	0.00326264	0.00489396	0.00652528	0.00815661	0.00978793	0.0114193	0.0130506	0.0146819	0.0163132	0.0179445	0.0195759	0.0212072	0.0228385	0.0244698	0.0261011	0.0277325	0.0293638	0.0309951	0.0326264	0.0342577	0.0358891	0.0375204	0.0391517	0.040783	0.0424144	0.0440457	0.045677	0.0473083	0.0489396	0.050571	0.0522023	0.0538336	0.0554649	0.0570962	0.0587276	0.0603589	0.0619902	0.0636215	0.0652529	0.0668842	0.0685155	0.0701468	0.0717781	0.0734095	0.0750408
		pseudo	MFT size (um2)	8.38	10.26	10.64	10.87	10.95	11.26	11.39	11.49	11.83	12.03	12.39	12.67	12.85	13.37	13.47	13.57	13.86	14.22	14.27	14.29	14.32	14.37	14.37	14.45	14.55	14.58	15.14	15.24	15.4	15.4	15.48	15.73	15.76	15.84	15.96	16.02	16.17	16.27	16.45	16.5	16.58	16.63	16.72	16.77	16.79	16.84
			Frequency (%)	0.00131406	0.00262812	0.00394218	0.00525624	0.0065703	0.00788436	0.00919842	0.0105125	0.0118265	0.0131406	0.0144547	0.0157687	0.0170828	0.0183968	0.0197109	0.021025	0.022339	0.0236531	0.0249671	0.0262812	0.0275953	0.0289093	0.0302234	0.0315375	0.0328515	0.0341656	0.0354796	0.0367937	0.0381078	0.0394218	0.0407359	0.0420499	0.043364	0.0446781	0.0459921	0.0473062	0.0486202	0.0499343	0.0512484	0.0525624	0.0538765	0.0551905	0.0565046	0.0578187	0.0591327	0.0604468
	Panel o		Mouse	Gephyrin (n/mm soma perimeter (norm))
		cond	1	107.44
			2	105.68
			3	110.53
			4	99.96
		pseudo	1	98.48
			2	100.68
			3	100.84
			4	101.87
			5	97.25
			6	100.88
[truncated: 715 more columns]

## Sheet: Figure 3
Figure 3	Panel c		Mouse	%CR	CR amp (%UR)	%EO	EO amp (%UR)
		cond	1	21.4286	0.30638	0	0
			2	55.5556	0.365804	0	0
			3	63.1579	0.263921	0	0
			4	35.2941	0.303138	5.88235	0.15575
			5	86.9565	0.635138	0	0
			6	42.8571	0.167161	0	0
			7	24.5283	0.309653	5.66038	0.15504
			8	35.8974	0.263852	3.84615	0.1237
			9	66.6667	0.296346	33.3333	0.33244
			10	27.2727	0.242255	0	0
			11	47.6191	0.284632	0	0
			12	41.4634	0.307902	9.7561	0.14882
			13	90	0.664026	0	0
			14	60	0.21852	0	0
			15	50	0.2581	0	0
		naive	1	0	0	94.7368	0.40525
			2	0	0	100	0.23101
			3	0	0	0	0
			4	0	0	50	0.22936
			5	0	0	0	0
			6	0	0	5.26316	0.12559
			7	10	0.157231	0	0
			8	0	0	20	0.11259
			9	5.88235	0.211567	64.7059	0.16319
			10	9.52381	0.228283	0	0
			11	0	0	36.3636	0.19296
			12	0	0	27.2727	0.21651
			13	0	0	0	0
			14	0	0	25	0.131
			15	8.33333	0.136018	16.6667	0.16378
	Panel g			n
		cond	activated	10
			suppressed	2
			no response	3
		naive	activated	8
			suppressed	3
			no response	4
	Panel i		Mouse	Area (mVxms) - 40ms before US	Vm amplitude (mV)	Vm peak time (ms afer CS)	Area (mVxms) - 200ms before US
		cond	1	1713.37	4.90671	160.469	13032.7
			2	16550.2	10.1199	181.209	64543.3
			3	2066.63	4.59159	153.673	13814.8
			4	1258.32	3.0554	162.384	5804.51
			5	15615.4	9.73628	152.785	66881.3
			6	8794.55	3.7909	175.353	23134
			7	13533.2	3.84983	206.13	32312.8
			8	1245.77	0.460686	174.726	3763.9
			9	2438.89	0.497	160.077	2115.45
			10	1099.39	0.545386	191.31	2445.63
		naive	1	11525.4	5.97939	177.445	44030.4
			2	-8080.7	5.9754	141.28	15506.1
			3	3127.85	3.62581	154.571	18333.4
			4	228.396	3.18431	184.088	10578
			5	1413.23	0.926093	170.332	4122.81
			6	-228.975	1.93146	137.35	5900.82
			7	1218.62	1.79583	162.618	6214.45
			8	473.547	0.133105	142.892	1261.27

## Sheet: Figure 4
Figure 4	Panel d	Vm amplitude (mV)	neuron	CR trials	NR trials		Area (mVxms) - 50ms before US	neuron	CR trials	NR trials
		CR dependent	1	12.0849	7.38762		CR dependent	1	29587.9	9920.85
			2	11.9259	1.98313			2	36110.5	5005.24
			3	0.98371	0.326223			3	1811.32	1241.18
		CR independent	1	6.02863	3.41081		CR independent	1	2258.17	2322.68
			2	9.59068	10.8962			2	18961.8	23497.5
			3	3.93271	4.47839			3	216.029	-508.5
			4	2.94937	3.63857			4	1524.08	3578.75
			5	3.4987	4.11318			5	15750.6	17898.8
			6	0.625194	0.353796			6	1751.49	1442.98
	Panel g	Vm amplitude (mV)	neuron	EO trials	NR trials		Area (mVxms) - 50ms before US	neuron	EO trials	NR trials
			1	6.15619	3.12918			1	16028.4	5534.82
			2	4.71026	1.55217			2	4771.36	-1901.01
			3	2.01246	0.563973			3	3084.49	1131.11
			4	3.53933	1.28303			4	623.594	2098.45
	Panel i		neuron	CR/EO onset (ms after CS)	SEM CR/EO onset	Vm onset (ms after CS)	SEM Vm onset
		cond (CS-activated)	1	139.919	4.10969	121.629	8.41882
			2	148.557	6.89644	98.8378	7.68432
			3	151.674	4.16303	125.054	14.6436
			4	137.077	6.14167	160.672	4.37599
			5	120.954	12.7668	111.233	9.03865
			6	171.471	16.6497	111.196	15.851
			7	191.368	7.40571	127.949	7.53093
			8	169.071	4.60589	107.454	4.15853
			9	108.092	9.17606	129.325	7.71589
			10	120.134	2.72725	165.11	6.02774
		naive (CS-activated)	1	86.6226	3.35243	108.828	4.44428
			2	94.6573	6.06623	121.21	8.97
			3	123.382	7.97192	145.708	3.70816
			4	84.1715	3.19225	124.068	7.31789
			5	101.429	8.81777	139.123	11.9419
			6	109.28	15.36	110.9	NaN
		cond (CS-suppressed)	1	161.884	6.48409	137.109	10.177
		naive (CS-suppressed)	1	112.129	15.3329	127.685	16.6295
			2	83.2704	4.08526	112.467	20.359
	Panel j		neuron	CR/EO onset (ms after CS)	Vm onset (ms after CS)
		cond	1	161.884	137.109
			2	139.919	121.629
			3	148.557	98.8378
			4	151.674	125.054
			5	137.077	160.672
			6	120.954	111.233
			7	171.471	111.196
			8	191.368	127.949
			9	169.071	107.454
			10	108.092	129.325
			11	120.134	165.11
		naive	1	86.6226	108.828
			2	94.6573	121.21
			3	112.129	127.685
			4	123.382	145.708
			5	83.2704	112.467
			6	84.1715	124.068
			7	101.429	139.123
			8	109.28	110.9

## Sheet: Sup. Figure 1
Supplementary Fig. 1	Panel d	AIP		#	Mouse	t peak last session		CTX		#	Mouse	t peak last session		visual CS		#	Mouse	t peak last session
			CNO	1	MC1075	207.447			CNO	1	P3	195.165			CNO	1	MC588	290.997
				2	MC1078	205.252				2	MC537	270.617				2	MC385	274.58
				3	MC1166	243.332				3	MC656	245.253				3	MC1381	132.554
				4	MC1427	226.642				4	MC862	217.781				4	J12	190.331
				5	MC1421	228.629				5	MC864	230.953				5	MC2014	266.529
			CTL	1	MC1076	250.498				6	MC1366	224.434				6	MC2017	193.487
				2	MC1074	233.319				7	MC1367	227.337				7	MC2027	294.497
				3	MC1077	243.374			CTL	1	MC539	202.476				8	MC2606	283.825
				4	MC1079	160.552				2	MC654	241.588				9	MC2604	268.23
				5	MC1171	211.376				3	MC865	245.891			CTL	1	MC1024	266.379
				6	MC1174	247.947				4	MC866	252.379				2	MC1377	282.72
				7	MC1371	208.541				5	MC1036	235.028				3	MC1080	265.284
										6	MC1033	215.73				4	J11	270.593
										7	MC1365	244.385				5	MC2015	260.075
										8	MC1368	253.95				6	MC2597	263.331
																7	MC2596	276.749
	Panel h		#	Mouse	t peak 500	t peak 200	t peak 500
		AIP	1	AS5	0.320863	0.215965	0.402374
			2	AS10	0.470043	0.217553	0.377141
			3	J6	0.556094	0.265408	0.416999
			4	J7	0.516543	0.266986	0.555173
		CTX	1	AS6	0.462705	0.27283	0.41814
			2	AS7	0.447996	0.238964	0.504453
			3	J1	0.374801	0.232829	0.388908
			4	J9	0.463331	0.263475	0.45314

## Sheet: Sup. Figure 2
Supplementary Fig. 2	Panel a	%CR	Mouse	D1	D2	D3	D4	D5	D6	D7	D8	D9	D10		CR amplitude (%UR)	Mouse	D1	D2	D3	D4	D5	D6	D7	D8	D9	D10		Amplitude at US onset (%UR)	Mouse	D1	D2	D3	D4	D5	D6	D7	D8	D9	D10
		cond	1	1	23	21	60	86	56	57	61	44	50		cond	1	54	22	26	40	94	67	29	60	43	35		cond	1	-4	2	2	18	77	30	15	33	16	17
			2	4	10	16	67	85	57	65	75	94	92			2	21	26	20	35	89	42	20	39	57	36			2	-5	-5	1	20	75	22	10	28	53	28
			3	2	3	15	37	70	33	82	91	88	84			3	18	13	22	21	31	35	34	61	55	40			3	-3	-2	0	6	20	10	24	56	48	34
			4	0	10	43	89	87	68	84	91	90	88			4	0	17	22	48	52	36	52	48	74	106			4	-3	-3	8	39	45	23	44	45	70	98
			5	18.8	55.3	42.6	58	52	48.4	74.9	72.7	78.6	62			5	17	41	68	85	71	69	94	71	73	81			5	14	11	30	43	39	25	72	51	69	83
			6	2.7	5.5	47.3	59.3	73.5	82	79.1	75.3	80.2	78.3			6	20	15	31	52	64	77	81	82	84	88			6	-23	-5	4	16	36	45	53	58	69	78
			7	1	12.2	23.5	33.9	47.4	58.3	89.2	87.9	94.8	95.7			7	13	16	23	31	49	55	62	40	45	49			7	-1	3	6	10	20	29	55	52	54	61
			8	26.8	40.1	71.2	76.4	84.3	64.9	79.7	68	69.4	65			8	23	66	71	79	78	48	50	42	49	68			8	2	0	33	52	63	33	61	27	46	60
			9	1.1	18.8	56.1	75.5	97.3	36.2	36.9	73.1	82.3	73.5			9	15	17	43	49	81	32	31	46	39	45			9	-3	2	14	31	78	7	7	44	47	34
			10	4.6	22.8	45.8	75.9	75.5	59.8	73.3	73.7	69.5	70.6			10	14	22	36	73	90	58	114	108	101	114			10	-2	3	16	60	64	48	84	80	68	76
			11	6	18.6	64.7	57.4	66	57.7	58.3	79.5	78.6	84.7			11	13	16	50	68	103	67	47	45	56	67			11	9	8	21	42	53	56	57	83	73	49
		pseudo	1	6	5	4	8	6	6	11	10	5	5		pseudo	1	22	20	24	40	24	24	26	50	35	37		pseudo	1	0	0	-2	1	0	2	-3	2	0	0
			2	2	4	9		7		11	1	5	11			2	37	19	18	0	15	0	16	36	23	22			2	-3	-5	-7	NaN	-2	NaN	-1	-1	-3	-2
			3	2	5	5	2	20	19	18	13	4	6			3	13	19	16	14	15	21	19	23	20	16			3	-1	0	0	0	1	0	-1	0	0	-1
			4	1	0	0	0	0	2	0	4	1	1			4	15	0	0	12	0	14	0	15	11	12			4	0	-1	-1	-2	-1	-2	-1	-2	-1	-3
			5	0	0	0	0	0	5	1	0	1	1			5	0	15	16	0	0	16	16	0	46	17			5	-2	-1	-1	-1	-2	-3	-1	-2	-1	-1
			6	0	1	2	2	0	9	9	1	9	2			6	25	13	14	11	0	23	21	18	18	14			6	-3	-2	-2	-2	-2	0	-5	-2	-3	-1
			7	0.8	0	0	31.4	1.7	39.2	0	10.1	55.1	0.9			7	10	NaN	NaN	15	12	14	NaN	12	16	15			7	2	2	2	3	2	5	3	4	7	2
			8	12.2	3.4	2.5	36.1	29.9	17.9	19.3	20.7	0.9	0.9			8	14	13	15	16	17	15	13	15	11	10			8	2	-2	2	7	6	4	4	5	2	2
			9	0	0	0	0	0	0	0	0	0	0			9	19	11	18	16	14	11	11	14	13	NaN			9	3	2	2	3	2	1	2	2	2	2
			10	65	6.8	72.3	34.8	32.2	0.9	9.5	25.6	3.4	0			10	17	NaN	NaN	NaN	15	17	NaN	15	13	14			10	10	6	11	2	6	2	4	6	5	3
			11	5.2	0	0	0	5.2	3.5	0	36.8	18.8	4.3			11	18	13	14	NaN	NaN	15	13	16	14	NaN			11	1	2	1	2	3	4	2	9	5	1
			12	15.5	2.7	2.6	0	0	3.4	3.5	12	7.5	0			12	12	NaN	12	10	NaN	12	11	12	13	16			12	-12	2	1	2	2	2	3	5	3	1
			13	0.9	0	2.5	0.8	0	6	1.7	3.4	4	0.9			13	NaN	NaN	NaN	NaN	NaN	NaN	NaN	NaN	NaN	NaN			13	0	1	3	2	1	4	3	2	3	1
	Panel b	%CR	Mouse	D1	D2	D3	D4	D5	D6	D7	D8	D9	D10		CR amplitude (%UR)	Mouse	D1	D2	D3	D4	D5	D6	D7	D8	D9	D10		Amplitude at US onset (%UR)	Mouse	D1	D2	D3	D4	D5	D6	D7	D8	D9	D10
		cond	1	0	7.4	34.9	43.1	23	28.5	53.9	63	82.6	59.5		cond	1	0	11.5	17.7	21.2	14.3	17.7	26.6	30.9	42.3	21.1		cond	1	0	4.4	12.2	16.4	8.4	12.2	20.3	32.1	39.6	27.3
			2	0	19	51.2	57.3	23.4	64.6	74.2	54.7	50.3	92			2	0	21	26.4	31.4	11.8	28.6	18.6	20.6	19.2	33.7			2	0.5	5.5	20.2	20.4	7.9	24.8	24.2	18.2	16.7	40.2
			3	0	47.3	4.1	56	91	70.8	91.7	80.5	91.8	88			3	0	20.1	17.8	30.7	38.3	32.5	39.9	24.1	34.8	35			3	-1.9	16	2	23.8	47.3	30.2	39.8	37.1	46.6	51.3
			4	0	5.4	1.2	34.8	33.1	69.3	64.4	95	77.8	61.5			4	0	36.9	0	16.4	18.6	36.7	12.8	37.9	36.6	30.6			4	0.5	4.7	-0.5	13.6	12.5	24.8	21.7	40.7	27.2	21.4
			5	0	0	0	5.5	45	50.9	57.2	81	89.9	66.7			5	0	0	0	15.8	16.6	10.6	11.1	15.1	23.7	18.7			5	1.6	0.6	1.7	3.7	14	21.6	20.7	41.7	40.5	26.3
			6	0.7	19.1	44	87.7	63.9	54.4	84.5	88.4	77.5	96.9			6	20.1	17.7	36.7	46.3	43.8	29.3	38	34.4	37.4	42.6			6	3.1	8.3	21.7	47.5	30.4	25.3	74.5	52.7	35.6	51.6
			7	1.3	60.6	92.2	83.7	86.6	55.2	58.1	93.2	90.2	71.2			7	47.1	14.5	30.4	24.3	22.6	27.2	16	53.4	23.4	28.9			7	1.1	19.2	44.9	40.6	42.1	23.2	18.6	56.5	27	31.5
			8	0	44.4	27.7	83.3	94.3	82.8	90.3	56.8	75.9	85			8	0	35.5	53.7	90.3	72.6	47.9	48	40.7	51.6	43.5			8	1.3	18.1	15.1	46.4	53.6	41.9	53.1	26.9	40.5	39.1
			9	4.4	75.6	88.3	93.5	80.3	76.7	71	70.8	68.5	83.5			9	13.1	19.1	18.5	23.9	33.3	42.7	30.3	44.3	40.6	16.8			9	6.8	21.8	40.2	45.8	29.4	43.2	32.5	43.3	35.2	27.2
	Panel c	%CR	Mouse	D1	D2	D3	D4	D5	D6	D7	D8	D9	D10	D-3	D-2	D-1		CR amplitude (%UR)	Mouse	D1	D2	D3	D4	D5	D6	D7	D8	D9	D10	D-3	D-2	D-1		Amplitude at US onset (%UR)	Mouse	D1	D2	D3	D4	D5	D6	D7	D8	D9	D10	D-3	D-2	D-1
		cond	1	NaN	3	4	3	4	34	40	32	46	72	60.41	66.3	81.87		cond	1	NaN	20	70	47	39	27	34	33	33	32	46	55	52		cond	1	NaN	-4	-5	-5	-4	-3	10	4	10	23	26	35	41
			2	NaN	0	2	40	55	64	67	84	83	65	91.71	94.24	98.41			2	NaN	13	39	18	29	19	53	35	26	27	83	88	90			2	NaN	-5	-2	6	10	12	32	29	22	16	75	83	88
			3	20	30	68	47	69	29	67	76	70	70	86.5	85.43	88.72			3	25	28	34	31	39	42	25	36	22	27	67	56	75			3	-2	5	21	11	23	7	14	23	14	15	56	48	65
			4	34.42	57.3	59	67	80.5	NaN	NaN	NaN	NaN	NaN	71	66.67	35			4	11	16	34	37	49	NaN	NaN	NaN	NaN	NaN	36	41	14			4	4	9	18	22	39	NaN	NaN	NaN	NaN	NaN	35	40	12
			5	12.89	15.03	43.75	43.37	28.5	NaN	NaN	NaN	NaN	NaN	40.4	49	53.54			5	15	6	12	23	20	NaN	NaN	NaN	NaN	NaN	16	17	19			5	0	-1	4	8	4	NaN	NaN	NaN	NaN	NaN	5	6	10
			6	4	12.5	45.5	68	67.5	NaN	NaN	NaN	NaN	NaN	86.78	80.85	75.77			6	35	17	26	32	28	NaN	NaN	NaN	NaN	NaN	73	71	47			6	-5	-1	9	18	22	NaN	NaN	NaN	NaN	NaN	61	55	34
			7	4	0	1	0	0	30	75	91	95	94	80.51	64.25	92.63			7	21	NaN	26	NaN	NaN	24	25	30	42	37	52	43	64			7	-3	-3	-2	-2	-2	-4	13	27	38	33	40	25	56
			8	5	4	13	31	51	10	17	60	44	26	71.5	84.42	91.45			8	60	18	20	24	26	26	25	32	43	25	47	55	60			8	-1	-3	-2	5	13	-3	-4	12	12	4	33	46	54
			9	2	3	3	23	60	NaN	NaN	NaN	NaN	NaN	95.06	94.09	89.95			9	15	25	28	16	23	NaN	NaN	NaN	NaN	NaN	79	54	51			9	-4	-4	-3	4	12	NaN	NaN	NaN	NaN	NaN	74	49	44
			10	8.17	9.5	16.63	26.89	30.21	NaN	NaN	NaN	NaN	NaN	79.8	94.47	92.46			10	15	15	21	17	14	NaN	NaN	NaN	NaN	NaN	23	37	47			10	-3	-1	-1	2	3	NaN	NaN	NaN	NaN	NaN	16	31	41
			11	16.89	65	57.59	72.91	69.33	NaN	NaN	NaN	NaN	NaN	68.69	55.37	NaN			11	20	32	33	29	43	NaN	NaN	NaN	NaN	NaN	33	37	-6			11	16	16	18	28	NaN	NaN	NaN	NaN	NaN	22	19	NaN	NaN
			12	1	9	38	63	85	NaN	NaN	NaN	NaN	NaN	44.39	62.18	39.47			12	19	20	20	24	33	NaN	NaN	NaN	NaN	NaN	23	46	25			12	-3	-2	8	13	25	NaN	NaN	NaN	NaN	NaN	9	27	9
	Panel d	%CR	Mouse	D1	D2	D3	D4	D5	D6	D7	D8	D9	D10		Amplitude at US onset (%UR)	Mouse	D1	D2	D3	D4	D5	D6	D7	D8	D9	D10		cond	neuron	1	2	3	4	5	6	7	8	9	10	11	12	13	14	15	16	17	18	19	20
		cond	1	0	7.4	34.9	43.1	23	28.5	53.9	63	82.6	59.5		cond	1	0	4	12	16	8	12	20	32	40	27			%CR	87.5	50	78.3	59.3	81.3	61.9	71.8	85.1	71.4	85.3	100	100	100	76.7	94.6	83.3	42.9	58.3	50	0
			2	0	19	51.2	57.3	23.4	64.6	74.2	54.7	50.3	92			2	1	6	20	20	8	25	24	18	17	40			CR amplitude (%UR)	24.9583	13.9628	32.1211	36.926	70.4621	35.9773	45.6199	43.1273	37.7139	40.9785	32.9765	27.5237	48.4392	30.9573	34.644	66.4677	37.8488	15.5077	12.8386	NaN
			3	0	47.3	4.1	56	91	70.8	91.7	80.5	91.8	88			3	-2	16	2	24	47	30	40	37	47	51
			4	0	5.4	1.2	34.8	33.1	69.3	64.4	95	77.8	61.5			4	1	5	-1	14	13	25	22	41	27	21
			5	0	0	0	5.5	45	50.9	57.2	81	89.9	66.7			5	2	1	2	4	14	22	21	42	41	26
			6	1.3	60.6	92.2	83.7	86.6	55.2	58.1	93.2	90.2	71.2			6	1	19	45	41	42	23	19	57	27	32
			7	0	44.4	27.7	83.3	94.3	82.8	90.3	56.8	75.9	85			7	1	18	15	46	54	42	53	27	41	39
			8	4.4	75.6	88.3	93.5	80.3	76.7	71	70.8	68.5	83.5			8	7	22	40	46	29	43	33	43	35	27
[truncated: 112 more columns]

## Sheet: Sup. Figure 3
Supplementary Fig. 3	Panel c			n
		cond	facilitation	15
			suppression	3
			facilitation/suppression	0
			no response	6
	Panel e	AUC (a.u.)	mouse	D0	D5	D10
		cond - blue light	1	180.852	389.803	464.327
			2	156.07	151.635	219.614
			3	221.287	318.512	386.959
			4	178.471	175.619	271.954
	Panel g	AUC (a.u.)	mouse	D0	D5	D10
		cond - amber light	1	156.402	157.672	122.805
			2	775.462	395.485	218.636
			3	164.287	653.93	234.334
			4	153.995	243.922	384.038
			5	134.092	248.778	178.576
			6	NaN	171.884	310.86
			7	NaN	264.211	331.323
			8	NaN	378.855	331.323
			9	NaN	NaN	166.145

## Sheet: Sup. Figure 4
Supplementary Fig. 4	Panel c		n
		inhibition	13
		no response	2

## Sheet: Sup. Figure 5
Supplementary Fig. 5	Panel c		neuron	Area (mVxms) - 40ms before US	Vm amplitude (mV)	Vm peak time (ms afer CS)	Area (mVxms) - 200ms before US
		cond	1	-8248.24	-3.29004	167.327	-25169.1
			2	1101.29	0.311571	181.872	-8469.57
		naive	1	179.183	-1.94378	170.325	-6455
			2	-1089.85	-1.01414	135.124	-5838.48
			3	-2886.17	0.16496	130.572	-4499.33
	Panel f		Trials	1	2	3	4	5	6	7	8	9	10	11	12	13	14	15	16	17	18	19	20	21	22	23	24	25	26	27	28	29	30	31	32	33	34	35	36	37	38	39	40	41	42	43	44	45	46
		cond	Eyelid amplitude (norm)	0.065935	0.064484	0.05185	0.049054	0.58799	0.066688	0.111148	-0.00739	0.092867	0.23679	0.100393	0.40283	0.007701	0.592806	0.078724	0.395707	0.056507	0.052159	0.971498	-0.04473	0.592779	0.061079	0.193048	-0.02435	0.697589	0.086123	0.04585	0.050615	0.420156	0.056667	-0.05539	0.070957	0.074468	0.048575	0.029791	0.221928	-0.00753	0.028587	0.115287	0.038377	0.044685	0.024943	0.020452	0.014254	0.827123	0.035244
			Vm amplitude (norm)	-0.195545	0.794844	-0.263664	0.430046	-0.233256	0.223592	0.288697	0.31946	-0.241916	0.70498	0.83843	-0.277188	0.198862	0.441451	0.847466	0.807487	0.951961	-0.186367	0.927588	-0.345823	0.343478	-0.200041	0.934051	0.233422	0.919133	0.871481	-0.156452	-0.173533	-0.424354	0.185276	-0.463492	-0.205536	-0.19998	0.312703	0.788239	0.815535	0.18963	-0.221365	0.836628	-0.305532	-0.21263	-0.217269	-0.208907	0.215157	0.243074	0.369634
			Trials	1	2	3	4	5	6	7	8	9	10	11	12	13	14	15	16	17	18	19	20	21	22	23	24	25	26	27	28	29	30	31	32	33	34	35	36	37	38	39	40	41	42	43	44	45	46
		cond	Eyelid amplitude (norm)	0.065935	0.064484	0.05185	0.049054	0.58799	0.066688	0.111148	-0.00739	0.092867	0.23679	0.100393	0.40283	0.007701	0.592806	0.078724	0.395707	0.056507	0.052159	0.971498	-0.04473	0.592779	0.061079	0.193048	-0.02435	0.697589	0.086123	0.04585	0.050615	0.420156	0.056667	-0.05539	0.070957	0.074468	0.048575	0.029791	0.221928	-0.00753	0.028587	0.115287	0.038377	0.044685	0.024943	0.020452	0.014254	0.827123	0.035244
			Area (norm)	0.0502096	0.648199	-0.0949602	0.420208	0.00908612	0.102229	0.159585	0.153105	0.053567	0.210767	0.960005	-0.141871	0.0258555	0.313208	0.513941	0.77109	0.759817	0.0258821	0.671838	-0.0970624	0.317861	-0.05759	0.678352	0.0812677	0.353488	0.893684	0.00425551	-0.02576	-0.176465	0.0806607	-0.310073	-0.0102989	0.0582591	0.173424	0.427742	0.689185	0.0139622	0.058078	0.91591	-0.112506	0.0366645	-0.0137958	-0.0123652	-0.00527949	0.117895	0.138087
	Panel h		Trials	1	2	3	4	5	6	7	8	9	10	11	12	13	14	15	16	17	18	19	20	21	22	23	24	25	26	27	28	29	30	31	32	33	34	35	36	37	38	39	40	41	42	43	44	45	46
		naive	Eyelid amplitude (norm)	0.434997	-0.0822031	0.587933	0.866143	-0.0138666	0.447694	0.3464	-0.100309	0.42126	0.487162	0.260286	0.555842	-0.00904748	0.356811	-0.119775	-0.0628573	0.344488	-0.0682712	-0.0731447	1	-0.0848738	-0.469115	-0.222797	0.93887	-0.519235	-0.246154	-0.0815816	-0.141085	-0.0703198	0.0618407	-0.520874	0.0116543	1	0.857371	-0.105216	-0.219758	-0.66976	-0.0333646	-0.0845583	-0.0199105	-0.0796379	-0.0736732	0.514054	0.188951	0.544318	0.192856
			Vm amplitude (norm)	-0.197956	-0.00822971	0.284951	0.590888	-0.210048	-0.555483	0.172188	0.283076	-0.322587	0.15972	0.246673	1	-0.554048	-0.450887	-0.116105	-0.158457	-0.278393	-0.297841	-0.395527	-0.164061	0.407311	-0.585555	0.832542	0.91975	-0.313409	-0.706258	-0.698786	0.377337	1	0.565843	0.572213	0.265653	0.406031	0.642703	0.548291	0.334712	-0.326576	-0.266279	-0.319034	-0.30047	0.343259	0.695258	0.870494	-1.03869	0.690138	-0.987936
			Trials	1	2	3	4	5	6	7	8	9	10	11	12	13	14	15	16	17	18	19	20	21	22	23	24	25	26	27	28	29	30	31	32	33	34	35	36	37	38	39	40	41	42	43	44	45	46
		naive	Eyelid amplitude (norm)	0.434997	-0.0822031	0.587933	0.866143	-0.0138666	0.447694	0.3464	-0.100309	0.42126	0.487162	0.260286	0.555842	-0.00904748	0.356811	-0.119775	-0.0628573	0.344488	-0.0682712	-0.0731447	1	-0.0848738	-0.469115	-0.222797	0.93887	-0.519235	-0.246154	-0.0815816	-0.141085	-0.0703198	0.0618407	-0.520874	0.0116543	1	0.857371	-0.105216	-0.219758	-0.66976	-0.0333646	-0.0845583	-0.0199105	-0.0796379	-0.0736732	0.514054	0.188951	0.544318	0.192856
			Area (norm)	-0.197956	-0.00822971	0.284951	0.590888	-0.210048	-0.555483	0.172188	0.283076	-0.322587	0.15972	0.246673	1	-0.554048	-0.450887	-0.116105	-0.158457	-0.278393	-0.297841	-0.395527	-0.164061	0.407311	-0.450904	-0.0174457	1	-0.0367818	-0.334689	-0.379991	-0.00524507	-0.0424101	0.499389	0.141668	0.243679	0.0524621	0.378365	0.211856	0.186107	-0.0462608	-0.28097	-0.242721	-0.226987	0.118353	0.615173	0.0603755	0.0408914	-0.00733228	0.811932
[truncated: 32 more columns]

## Sheet: Sup. Figure 6
Supplementary Fig. 6	Panel b		Trials	1	2	3	4	5	6	7	8	9	10	11	12	13	14	15	16	17	18	19	20	21	22	23	24	25	26	27	28	29	30	31	32	33	34
		cond	Eyelid amplitude (norm)	0.0586994	0.0515763	0.289989	0.646754	1	0.0364696	0.0533542	0.0853475	0.0515469	0.0821846	1	0.31384	-0.0101611	0.034804	-0.00191187	0.0379979	0.169569	0.0221485	0.00620484	0.119596	0.140646	0.0379775	0.14157	-0.0731074	0.430505	0.295077	-0.0224176	0.0573766	0.0586994	0.0515763	0.289989	0.646754	1	0.0364696
			Vm amplitude (norm)	0.406294	0.543952	-0.389076	0.426686	1	0.385082	0.242504	0.0852636	-0.0663556	0.104357	0.974104	0.335725	0.115883	0.25576	-0.123838	0.0481484	0.0722325	-0.252046	0.180737	0.187823	0.13387	0.0591443	0.625727	0.427099	0.460144	1	-0.0989545	0.0754019	0.406294	0.543952	-0.389076	0.426686	1	0.385082
			Trials	1	2	3	4	5	6	7	8	9	10	11	12	13	14	15	16	17	18	19	20	21	22	23	24	25	26	27	28	29	30	31	32	33	34
		cond	Eyelid amplitude (norm)	0.734495	0.156826	0.124749	0.427725	0.568257	1	0.0533542	0.0853475	0.0515469	0.0821846	1	0.31384	-0.0101611	0.034804	-0.00191187	0.0379979	0.169569	0.0221485	0.00620484	0.119596	0.140646	0.0379775	0.14157	-0.0731074	0.430505	0.295077	-0.0224176	0.0573766	0.0586994	0.0515763	0.289989	0.646754	1	0.0364696
			Area (norm)	0.716279	0.317739	0.00704253	0.331572	0.24123	1	0.199791	0.0367275	0.0318231	0.102999	1	0.434087	0.107784	0.270589	-0.0812406	0.00992768	0.0266258	-0.356487	0.217575	0.233553	0.159495	-0.011264	0.451504	0.263752	0.35837	0.819547	-0.0164641	-0.017477	0.701065	0.817851	-0.208419	0.248867	1	0.401028
	Panel c		Trials	1	2	3	4	5	6	7	8	9	10	11	12	13	14	15	16	17	18	19	20	21	22	23	24	25	26	27	28	29	30	31	32	33	34	35	36	37	38	39	40	41	42	43	44	45	46
		cond	Eyelid amplitude (norm)	0.294844	0.181114	0.0028923	0.116783	0.0535954	0.284566	0.434995	0.0244638	0.092462	0.194798	0.0402534	0.000577613	0.0852546	0.0969467	0.0146272	0.0990522	0.160323	0.191876	0.306506	0.516698	0.112413	0.198719	0.141901	0.098686	0.0676915	0.0544925	0.00174219	0.594215	0.0440688	-0.037487	0.0998016	0.00918097	0.125427	0.00882697	0.314251	0.447937	0.469589	0.0928081	0.281825	0.313209	0.00438334	0.397853	0.0267471	0.58104	0.509392	0.332768
			Vm amplitude (norm)	0.631714	0.706702	0.504643	0.67877	0.435204	0.820502	0.586373	0.947065	0.899814	0.829912	0.777008	0.874903	0.55605	-0.60384	0.668894	-0.517355	0.808269	0.810407	0.868165	0.710071	0.483993	0.990292	0.691706	-0.586186	0.815805	0.648163	0.645508	0.809144	0.235183	1	-0.47282	-0.45311	0.764648	0.717305	0.732835	0.905414	0.507086	0.941624	0.810074	0.704607	0.622733	0.751402	-0.432298	0.560737	0.645047	0.68293
			Trials	1	2	3	4	5	6	7	8	9	10	11	12	13	14	15	16	17	18	19	20	21	22	23	24	25	26	27	28	29	30	31	32	33	34	35	36	37	38	39	40	41	42	43	44	45	46
		cond	Eyelid amplitude (norm)	0.294844	0.181114	0.0028923	0.116783	0.0535954	0.284566	0.434995	0.0244638	0.092462	0.194798	0.0402534	0.000577613	0.0852546	0.0969467	0.0146272	0.0990522	0.160323	0.191876	0.306506	0.516698	0.112413	0.198719	0.141901	0.098686	0.0676915	0.0544925	0.00174219	0.594215	0.0440688	-0.037487	0.0998016	0.00918097	0.125427	0.00882697	0.314251	0.447937	0.469589	0.0928081	0.281825	0.313209	0.00438334	0.397853	0.0267471	0.58104	0.509392	0.332768
			Area (norm)	0.284424	0.31059	0.48697	-0.13978	0.0325437	-0.454782	-0.289027	0.0452554	-0.10341	-0.167545	0.242785	1	-0.0889015	-0.683844	0.441203	-0.00510831	0.132104	-0.224549	0.119334	0.454161	0.286092	0.334845	-0.377559	-0.0160259	0.635869	-0.0349529	-0.0614565	0.702487	-0.117803	0.965555	-0.0827208	-0.202479	-0.223066	0.188127	0.607738	0.386939	-0.0819415	0.538053	-0.296749	0.323714	0.372499	0.24337	-0.448769	0.158137	0.436874	0.103258
	Panel d		Trials	1	2	3	4	5	6	7	8	9	10	11	12	13	14	15	16	17	18	19	20	21	22	23	24	25	26	27	28	29	30	31	32	33	34	35	36	37	38	39	40	41	42	43	44	45	46
		naive	Eyelid amplitude (norm)	0.702238	0.570219	1	0.655875	0.513877	0.861475	0.533059	0.326039	0.333656	0.791188	0.800272	0.424213	0.936799	0.752836	0.601511	0.16653	-0.111972	-0.0321529	0.430704	0.130798	0.262736	0.217416	0.127384	0.577575	0.56285	0.238447	0.273994	0.424879	0.576805	0.377593	0.369046	0.551974	0.324329	0.270283	0.497843	0.913856	0.204853	0.446852	0.536772	0.416364	-0.0577435	0.141626	1	0.940452	0.717829	0.822236
			Vm amplitude (norm)	0.449726	0.69691	0.854824	0.544439	0.374741	0.570417	0.274671	1	0.985942	0.464163	0.612377	0.404693	0.675353	0.822867	0.545179	0.366702	0.416801	0.245829	0.954247	0.317235	0.484846	0.393051	0.245398	0.717852	0.661159	0.518638	0.39246	0.371126	0.445221	0.273138	0.650255	0.310424	0.361007	0.312667	0.65691	0.642399	0.323065	0.600098	0.811836	0.458046	0.299337	0.370289	0.958488	0.607783	1	0.451884
			Trials	1	2	3	4	5	6	7	8	9	10	11	12	13	14	15	16	17	18	19	20	21	22	23	24	25	26	27	28	29	30	31	32	33	34	35	36	37	38	39	40	41	42	43	44	45	46
		naive	Eyelid amplitude (norm)	0.702238	0.570219	1	0.655875	0.513877	0.861475	0.533059	0.326039	0.333656	0.791188	0.800272	0.424213	0.936799	0.752836	0.601511	0.16653	-0.111972	-0.0321529	0.430704	0.130798	0.262736	0.217416	0.127384	0.577575	0.56285	0.238447	0.273994	0.424879	0.576805	0.377593	0.369046	0.551974	0.324329	0.270283	0.497843	0.913856	0.204853	0.446852	0.536772	0.416364	-0.0577435	0.141626	1	0.940452	0.717829	0.822236
			Area (norm)	0.590781	0.800424	0.783521	0.579166	0.53538	0.539528	0.133885	0.484672	0.382733	0.569644	0.848233	0.379229	0.873884	0.431641	0.40144	0.415563	0.373768	0.0947071	1	0.407723	0.30309	0.435884	0.00819636	0.809278	0.240834	0.466828	0.275815	0.381863	0.478256	0.351073	0.88635	0.160177	0.284588	0.235838	0.806068	0.625269	0.226201	0.674694	0.532005	0.593017	0.248994	0.476233	1	0.724017	-0.743882	0.408623
[truncated: 157 more columns]

[truncated: 5 more sheets: Sup. Figure 7, Sup. Figure 8, Sup. Figure 9, Sup. Figure 10, Sup. Figure 11]
